# Supplementary material for: A draft genome assembly of the Chinese sillago (Sillago sinica), the first reference genome for Sillaginidae fishes
Source: Gigascience. 2018 Sep 10;7(9):giy108. doi: 10.1093/gigascience/giy108 (PMC6143730; doi:10.1093/gigascience/giy108)
Supplement: Supplemental Files [file giy108_supplemental_files.zip]

Archive with 2 entries (2 files):
- SI_Figures.docx
- SI_Table.docx
